# Supplementary material for: Isometric muscle strength profile of lower limbs for children and adolescents between 7 and 15 years of age
Source: PeerJ. 2026 Feb 23;14:e20799. doi: 10.7717/peerj.20799 (PMC12939793; doi:10.7717/peerj.20799)
Supplement: Supplemental Information 2 [file peerj-14-20799-s002.xlsx]

## Sheet: All Data
Sex	Age (fraction of years)	Weight (Kg)	Body Mass Index (BMI)	Standing Height (cm)	Z-score BMI	Mean	SD
F	7.55	27.2	16.3452	129	-0.0300299	0.745547	1.40623
F	7.56389	27.6	16.5855	129	0.122509
F	7.58611	30	19.5109	124	1.30582
F	7.675	34.2	27.264	112	2.9927
F	7.68056	26.1	17.5356	122	0.482943
F	7.75556	57	27.1106	145	2.91731
F	7.91111	19	13.6455	118	-2.0288
F	7.81667	34.1	18.1683	137	0.712986
F	7.79167	33	20.1416	128	1.38923
F	7.51944	22.1	15.4759	119.5	-0.394508
F	7.62778	31.8	19.2584	128.5	1.23815
F	7.62778	23.4	15.2185	124	-0.653738
F	7.67222	40.3	23.4835	131	2.32244
F	7.73056	26.8	16.616	127	0.0606383
F	7.97222	40	27.7778	120	3.31	1.02529	1.51443
F	7.97778	38.5	25.4478	123	2.95
F	7.98889	28.1	18.2752	124	1.15
F	8.08333	36	20.049	134	1.71
F	8.11389	30	18.3105	128	1.13
F	8.85833	41	20.9184	140	1.77
F	8.28056	29.1	16.4509	133	0.29
F	8.28056	29.1	16.4509	133	0.29
F	8.53333	19.9	13.592	121	-1.61
F	8.53333	20.5	13.7732	122	-1.45
F	8.58056	29.2	16.7585	132	0.37
F	8.68056	35.8	21.1834	130	1.9
F	8.59722	36.7	20.4389	134	1.71
F	8.23611	47.4	24.5329	139	2.75
F	8.77222	22.3	13.6108	128	-1.69
F	8.01389	28.7	18.0776	126	1.08
F	8.09722	36.2	20.1604	134	1.77
F	9.15833	40.5	19.2628	145	2.26	1.64556	1.10769
F	9.31389	40	19.5609	143	1.38
F	9.39167	77.3	39.4388	140	4.12
F	9.41667	36.7	17.2171	146	0.45
F	9.50278	34	16.3966	144	0.05
F	9.51111	37	19.4287	138	1.28
F	9.65278	34	17.3469	140	0.43
F	9.65278	34	16.6267	143	0.11
F	9.875	43.8	20.8323	145	1.62
F	9.35833	46.3	23.9636	139	2.47
F	9.15556	38	18.5828	143	1.06
F	9.60556	39.4	18.7396	145	1.01
F	9.93611	61.7	28.9454	146	3.13
F	9.35278	35.5	18.3738	139	0.94
F	9.75278	51.5	24.4946	145	2.48
F	9.44722	39.8	21.2052	137	1.83
F	8.97222	45.7	23.3163	140	2.39
F	9.63889	60.1	25.0156	155	2.61
F	9.98611	42.1	19.2202	148	1.4	1.99688	1.96727
F	9.99167	46.4	25.4595	135	4.1
F	10.1139	34	19.5133	132	1.56
F	10.175	28.8	14.6939	140	-1.89
F	10.175	31	18.3432	130	0.86
F	10.2472	51.4	24.7878	144	3.86
F	10.45	48.9	22.6295	147	3.03
F	10.6028	35	20.7101	130	2.18
F	10.1556	61.9	26.7919	152	4.5
F	10.6917	71.8	31.9111	150	5.78
F	10.3	42.7	20.8812	143	2.28
F	10.5833	48.6	21.6	150	2.6
F	10.8972	38.4	17.531	148	0.35
F	10.0028	31.2	17.3758	134	0.28
F	10.3028	33.7	16.713	142	-0.22
F	10.7889	42.7	18.9778	150	1.28
F	11.2417	36.7	17.2171	146	-0.49	1.7319	1.81597
F	11.475	33.1	18.4339	134	0.33
F	11.5917	32	14.8086	147	-2.49
F	11.5972	65	29.6749	148	4.87
F	11.5972	31	20.8277	122	1.68
F	11.6806	48.5	20.992	152	1.78
F	11.8583	48	23.473	143	2.89
F	11.8861	61	25.0657	156	3.49
F	11.9194	62	26.4855	153	3.96
F	11.9194	55.6	24.7111	150	3.35
F	11.4306	53.2	21.0435	159	1.78
F	11.1861	46.4	22.3765	144	2.43
F	11.8333	52.8	23.7827	149	3.01
F	11.575	46.4	20.0831	152	1.32
F	11.2917	54.7	25.6615	146	3.7
F	11.2417	51.4	21.6731	154	2.12
F	11.3611	44.1	17.4439	159	-0.34
F	11.5139	57.6	22.7839	159	2.6
F	11.1	43.5	18.5826	153	0.45
F	11.0944	39.8	17.4554	151	-0.27
F	11.0694	44.9	18.2157	157	0.2
F	12.1083	43,5	19.8594	148	0.78	0.52125	2.18261
F	12.1583	44	15.2249	170	-2.64
F	12.2472	42	17.2584	156	-0.89
F	12.3111	43	17.898	155	-0.47
F	12.3889	41	19.5006	145	0.55
F	12.7278	50	22.2222	150	1.95
F	12.9389	48	19.9792	155	0.84
F	12.2278	38.9	15.1953	160	-2.64
F	12.8972	85	31.9922	163	5.13
F	12.6444	40.9	16.593	157	-1.43
F	12.5194	51.2	23.062	149	2.35
F	12.7167	48.4	19.3879	158	0.49
F	12.3639	38.1	18.6317	143	0
F	12.2056	46.6	20.7111	150	1.22
F	12.1778	35.6	16.9322	145	-1.19
F	12.05	69.8	28.6818	156	4.29
F	13.075	48	17.2111	167	-0.73	0.745882	0.839933
F	13.0778	53,4	22.2268	155	1.09
F	13.0806	62.1	24.5639	159	1.66
F	13.3361	53	19.4674	165	0.19
F	13.3417	56	20.8209	164	0.63
F	13.3417	61	22.4059	165	1.1
F	13.4833	50.8	20.0941	159	0.35
F	13.4972	58	24.1415	155	1.47
F	13.7167	55.4	19.8645	167	0.24
F	13.7694	64,8	26.2891	157	1.88
F	13.7444	49.9	19.0139	162	-0.1
F	13.65	45.9	17.9297	160	-0.56
F	13.225	63.6	23.9377	163	1.49
F	13.5583	56.6	20.7897	165	0.56
F	13.3694	68.9	24.4118	168	1.56
F	13.9028	69	26.2917	162	1.86
F	13.7583	50.6	19.2806	162	-0.01
F	14.3861	57.1	22.3047	160	0.61	0.607143	0.997107
F	14.5556	59	23.0469	160	0.78
F	14.8528	76	29.3199	161	2.13
F	14.8833	63,9	28.0251	151	1.9
F	14.8694	70,8	30.2448	153	2.28
F	14.9306	54,6	22.7263	155	0.66
F	14.8194	42.5	17.9204	154	-1.06
F	14.0972	59.5	23.2422	160	0.74
F	14.0972	59.5	23.2422	160	0.74
F	14.6028	53.9	21.3204	159	0.28
F	14.1278	59.7	20.9026	169	0.05
F	14.8056	57.8	21.7547	163	0.41
F	14.3556	61.6	20.1143	175	-0.1
F	14.5111	51.6	18.0666	169	-0.92
F	15.3778	64,2	26.0457	157	1.53	0.194737	1.1373
F	15.4389	48	17.2111	167	-1.34
F	15.4472	40,1	14.7291	165	-2.82
F	15.4667	59,8	22.5074	163	0.65
F	15.4944	53,5	23.1562	152	0.85
F	15.5472	56,6	23.2577	156	0.87
F	15.5639	66,6	25.3772	162	1.37
F	15.5972	61,4	23.1096	163	0.81
F	15.6528	53	20.4467	161	-0.04
F	15.7306	56,1	20.6061	165	0.03
F	15.7667	80	27.6817	170	1.82
F	15.7917	52.6	20.5469	160	-0.02
F	15.2139	46.9	20.035	153	-0.11
F	15.2806	51.9	20.0224	161	-0.13
F	15.0306	49	17.1563	169	-1.27
F	15.5083	44.3	18.4391	155	-0.8
F	15.15	67.7	22.6202	173	0.72
F	15.0361	59.5	21.8549	165	0.55
F	15.0528	52.6	23.6926	149	1.03
M	7.575	24	16.3923	121	0.37382	1.45193	1.12449
M	7.65278	24	16.948	119	0.710724
M	7.74722	39	23.4361	129	3.04303
M	7.23611	30.2	17.3324	132	0.929923
M	7.45833	31.5	19.8413	126	1.90205
M	7.71389	24.7	15.5581	126	-0.253991
M	7.75278	30.3	18.208	129	1.23928
M	7.23611	30.2	17.3324	132	0.929923
M	7.25278	32.1	18.1469	133	1.27159
M	7.36111	40.1	21.0565	138	2.3324
M	7.18333	25.3	16.9981	122	0.705775
M	7.35	31.2	16.8685	136	0.588218
M	7.07222	44	23.7889	136	3.12593
M	7.45833	36.2	23.9276	123	3.21618
M	7.85833	43.3	22.7368	138	2.80861
M	7.91944	30.1	16.7632	134	0.608735
M	7.43056	33.6	21.504	125	2.51109
M	7.86389	21	15.879	115	0.0914439
M	8.06667	23.5	18.4039	113	1.46655	1.53745	1.07418
M	8.14167	49.5	26.3733	137	3.67304
M	8.64722	31.3	14.4847	147	-0.8312
M	8.26111	30.4	18.848	127	1.6078
M	8.23889	34.6	19.8577	132	2.03559
M	8.85	39.5	21.6735	135	2.50685
M	8.65556	31.5	18.0785	132	1.26292
M	8.26111	30.4	18.848	127	1.6078
M	8.23889	34.6	19.8577	132	2.03559
M	8.85	39.5	21.6735	135	2.50685
M	8.10833	30.7	18.1657	130	1.37991
M	8.48889	24.5	17.0139	120	0.759895
M	8.62778	22.1	16.1443	117	0.249738
M	8.65556	31.5	18.0785	132	1.26292
M	9.20278	31	19.5263	126	1.43634	1.8923	1.27795
M	9.03333	46.9	24.6272	138	2.69629
M	9.35833	52.9	26.9898	140	3.14126
M	9.37222	37	17.5981	145	0.770048
M	9.60278	52	19.1001	165	1.38556
M	9.83889	34.1	15.3597	149	-0.171219
M	9.86667	34	18.6557	135	1.47974
M	9.33611	65.3	32.3844	142	3.74639
M	9.38611	43.9	21.468	143	2.06215
M	9.25556	31.3	16.6764	137	0.321352
M	9.20278	31	19.5263	126	1.43634
M	9.93889	52.2	24.4886	146	3.05592
M	9.84722	55.5	30.4527	135	3.86624
M	9.2	27.5	16.7847	128	0.371521
M	9.19722	50.6	25.0942	142	2.78661
M	10.05	38	19.6677	139	0.65	0.52	1.2
M	10.1333	44	24.1427	135	1.83
M	10.3861	49	18.4425	163	-0.01
M	10.4639	41	20.3333	142	0.63
M	10.5	53.2	21.8606	156	1.1
M	10.6833	33.2	17.1834	139	-0.69
M	10.7694	30.5	15.7859	139	-1.47
M	10.0556	30.3	16.1436	137	-0.92
M	10.2583	43.4	22.4626	139	1.36
M	10.9417	54.2	26.1381	144	1.87
M	10.625	52.6	21.8939	155	1.05
M	10.4861	35.7	17.9568	141	-0.23
M	10.2056	32.6	18.4295	133	0.11
M	10.2333	35.4	19.4239	135	0.49
M	10.6417	47	22.0492	146	1.08
M	10.3583	37.2	17.6932	145	-0.3
M	10.8389	38.8	18.7114	144	-0.1
M	10.0778	51.9	23.6943	148	1.74
M	10.0583	65.5	35.4131	136	3.33
M	10.4194	36.8	15.928	152	-1.21
M	11.6139	56	23.9224	153	1.35121	0.6	1.37
M	11.6583	45.3	20.1333	150	0.23779
M	11.8139	54.7	24.9726	148	1.54543
M	11.8583	66	31.3912	145	2.60833
M	11.9472	30.4	15.5102	140	-1.99228
M	11.3806	53.5	25.4459	145	1.71725
M	11.5361	50.6	18.8132	164	-0.203653
M	11.4111	50.4	21.2515	154	0.69609
M	11.2139	48.7	23.4857	144	1.35444
M	11.6222	55.3	25.2465	148	1.6403
M	11.5639	37.1	17.8916	144	-0.613065
M	11.6944	31.1	16.8144	136	-1.17331
M	11.9861	57.4	23.2869	157	1.20817	-0.0412227	1.47115
M	12.0778	67	27.8876	155	2.0515
M	12.125	39.5	14.867	163	-2.43976
M	12.1444	65	26.3702	157	1.77907
M	12.625	62.4	21.5917	170	0.314954
M	12.7528	54.3	19.2389	168	-0.697817
M	12.85	60	22.0386	165	0.223629
M	12.7722	48.4	19.6357	157	-0.537084
M	12.6694	29.8	14.9892	141	-2.86502
M	12.2722	56.7	22.7127	158	0.953581
M	12.5917	59.7	22.1966	164	0.496906
M	12.4528	38.7	18.1554	146	-0.803952
M	12.4833	52.7	23.4222	150	0.965656
M	12.8111	35.2	17.9592	140	-1.22695
M	13.0556	57	22.8329	158	0.961876	0.29	0.71
M	13.2722	58.2	22.7344	160	0.891707
M	13.3528	51.2	17.9265	169	-0.907417
M	13.425	51.2	20.2524	159	0.066124
M	13.4444	53.8	20.4999	162	0.136246
M	13.4917	56	21.6041	161	0.460015
M	13.6444	55.3	19.8286	167	-0.166952
M	13.8778	57.1	22.8729	158	0.779497
M	13.5139	50.8	19.598	161	-0.225212
M	13.3028	48.1	18.5564	161	-0.501126
M	13.7167	67.8	21.8879	176	0.520345
M	13.3278	52.7	19.3572	165	-0.179137
M	13.5389	56	18.9292	172	-0.501686
M	13.5361	64	23.7954	164	1.0729
M	13.8389	54.4	21.5181	159	0.38237
M	13.7333	73.2	27.2159	164	1.79031
M	14.0139	61.7	21.8608	168	1.3172	1.09	1.82729
M	14.0333	45	15.7558	169	-2.57894
M	14.0389	55.3	20.8137	163	0.789609
M	14.1417	61.2	21.6837	168	1.22541
M	14.3722	57.1	22.5861	159	1.62519
M	14.4028	63,7	20.3326	177	0.530124
M	14.4528	49,9	18.3287	165	-0.655635
M	14.4583	104	32.8241	178	4.5773
M	14.5722	58,6	20.5175	169	0.635497
M	14.5861	48.9	16.7231	171	-1.81758
M	14.7444	63.2	21.6135	171	1.17885
M	14.7778	72,9	26.1393	167	2.90865
M	14.8	67	27.1816	157	3.24133
M	14.5111	47.5	17.878	163	-0.925896
M	14.5	67.2	24.6832	165	2.44061
M	14.5167	75.1	27.5849	165	3.35548
M	14.6	58	18.3058	178	-0.655635
M	14.5833	60.3	21.6214	167	1.17885
M	14.0139	80.7	28.2553	169	3.54718
M	14.7639	60.5	20.2145	173	0.476625
M	14.0917	58.4	20.4475	169	0.583079
M	15.0667	75,6	26.1592	170	1.84255	1.31	0.846396
M	15.075	69,2	25.1125	166	1.64052
M	15.275	58,7	21.3021	166	0.741057
M	15.4333	71,8	25.7449	167	1.75334
M	15.4583	72,9	24.3576	173	1.50031
M	15.5528	69.3	21.8722	178	0.90859
M	15.65	68.1	22.7539	173	1.13988
M	15.7944	83,5	28.8927	170	2.26024
M	15.9056	62,6	20.4408	175	0.467024
M	15.8361	71.8	23.7152	174	1.34992
M	15.5556	58.5	19.5463	173	0.161826
M	15.6028	107.6	33.9604	178	2.83477
M	15.6028	115.3	33.6888	185	2.80678
M	15.3083	65.9	22.8028	170	1.13988
M	15.3556	55.8	20.0079	167	0.335516
M	15.525	54.9	19.222	169	0.0522929
M	15.6556	94.4	28.1884	183	2.16128
M	15.7333	61.5	21.5329	169	0.798169
M	15.7056	59	20.1771	171	0.402064
M	15.0778	78.1	27.6715	168	2.08685
