# Supplementary material for: Isometric muscle strength profile of lower limbs for children and adolescents between 7 and 15 years of age
Source: PeerJ. 2026 Feb 23;14:e20799. doi: 10.7717/peerj.20799 (PMC12939793; doi:10.7717/peerj.20799)
Supplement: Supplemental Information 3 — The raw measurements of the strength measured by muscle group. [file peerj-14-20799-s003.xlsx]

## Sheet: All Data
Sex	Age (fraction of years)	Weight (Kg)	Body Mass Index (BMI)	Standing Height (cm)	Physical Activity Questionnaire (PAQ-A/C)	Knee Flexion Strength (N)	Knee Extension Strength (N)	Hip Flexion Strength (N)	Hip Extension Strength (N)	Hip Abduction Strength (N)	Foot Dorsiflexion Strength (N)	Foot Plantiflexión Strength (N)
F	7.55	27.2	16.3452	129	2	49.3667	98.9667	104.5	63.1	73	72.7667	73.2667
F	7.56389	27.6	16.5855	129	1	56.8	119.4	87.5333	71.9333	67.2	71.4667	93.0333
M	7.575	24	16.3923	121	1	70.7667	81.7	107.233	107.8	80.3	77.8667	80.5
F	7.58611	30	19.5109	124	4	76.5333	73.9	70.0667	91.5667	62.9333	67.7667	48.8667
M	7.65278	24	16.948	119	2	78.2	81.3667	97.5667	92.9	61.4	77.8667	75.2
F	7.675	34.2	27.264	112	2	88.6667	108.7	110.433	104.667	121.3	86.2333	85.6667
F	7.68056	26.1	17.5356	122	2	48.5333	73.5667	76.1667	55.3	58.8667	48.6	57.1333
M	7.74722	39	23.4361	129	2	100.833	91.7333	99.2667	88.6	72.2667	56	78.6
F	7.75556	67	31.8668	145	2	96.3333	159.733	91.4	75.3	84.1	89.9	70.7333
F	7.91111	19	13.6455	118	1	86	86.6333	106.967	105.7	95.8667	68.4667	81.7333
M	7.23611	30.2	17.3324	132	1.4	61.6	36.2	56.5	42.1	65.8	55.7	67.8
M	7.45833	31.5	19.8413	126	4	61.7	130.3	93.9	101.5	51.1	66.5	71.4
M	7.71389	24.7	15.5581	126	4	75	82.6	130.1	97.3	89.6	45.8	65
M	7.75278	30.3	18.208	129	2	87.1	130.9	132	95.2	95.9	69.7	71.4
M	7.23611	30.2	17.3324	132	1.4	61.6	36.2	56.5	42.1	65.8	55.7	67.8
M	7.25278	32.1	18.1469	133	2.5	39.1	72.1	60.1	82.7	84.1	40	46.2
M	7.36111	40.1	21.0565	138	2.4	33.4	61.8	54.5	76.5	50.1	45.7	60.1
M	7.18333	25.3	16.9981	122	2.1	65.8	70.1	63.8	82.3	65.3	51.4	53.3
M	7.35	31.2	16.8685	136	2	79.3	77.9	64.3	85.7	61.2	50.1	43.1
M	7.07222	44	23.7889	136	2.3	72.1	83.8	62.2	84	77.4	43.9	76.6
M	7.45833	36.2	23.9276	123	3.4	75.2	62.8	51.8	99	86.8	64.2	58.5
M	7.85833	43.3	22.7368	138	2.6	122.1	83.8	75.4	99.1	97.9	40.1	84.5
M	7.91944	30.1	16.7632	134	2.7	69.1	67.3	77.7	78.1	84.3	57.1	70.6
F	7.81667	34.1	18.1683	137	3	46.1	77.7	54.5	63.6	67.6	42.3	64.8
M	7.43056	33.6	21.504	125	3	71.2	105.5	74.3	74.8	84.4	57.6	69.6
M	7.86389	21	15.879	115	3.1	60.1	68.1	63.8	82.3	65.3	51.4	53.3
F	7.79167	33	20.1416	128	2.9	74.4	86.6	75.3	72.5	91.3	52.8	66.6
F	7.51944	22.1	15.4759	119.5	2.8	62.1	102	91.2	88.8	54.7	58.1	65.1
F	7.62778	31.8	19.2584	128.5	2.7	80.1	91	85.3	82.5	69.3	49.3	68.9
F	7.62778	23.4	15.2185	124	2.9	59.1	101.2	90	61.8	74.6	63.7	52.3
F	7.67222	40.3	23.4835	131	2.4	63.3	79.2	70.9	82.1	80.7	55.5	65.4
F	7.73056	26.8	16.616	127	2.6	63	89.3	82.6	68.6	94.6	53.4	62.8
F	7.97222	40	27.7778	120	2	57.0333	78.6667	121	125	71.0333	84.6333	55.6667
F	7.97778	38.5	25.4478	123	3	78.9333	89.3667	122.6	127.9	74.3333	90.1333	73.2
F	7.98889	28.1	18.2752	124	3	75.7667	85.3333	104	94.1333	88.1667	67.4667	73.9667
M	8.06667	23.5	18.4039	113	3	76.5	86.3	87.2333	91.3333	111.167	75.2333	65.3333
F	8.08333	36	20.049	134	5	128.467	105.267	119.267	103.433	76.6	69.8333	70.3333
F	8.11389	30	18.3105	128	2	73.3667	81.6667	87.8	112.467	98.7667	72.9333	74.8667
M	8.14167	49.5	26.3733	137	2	77	159.467	135.033	126.467	115.5	85.7333	68.5333
M	8.64722	31.3	14.4847	147	5	74.8667	180.333	178.3	120.233	103.033	87.5667	110.3
F	8.85833	41	20.9184	140	5	103.767	102.733	170.4	120.733	77.4667	68.7667	73.8667
M	8.26111	30.4	18.848	127	2.2	86.8	80.4	80	113.1	74.7	40.3	82
M	8.23889	34.6	19.8577	132	2.1	99.7	128.2	76.5	112	118.3	50.7	86.9
F	8.28056	29.1	16.4509	133	2	79.4	110	77.5	133.6	96.6	62.4	84.7
M	8.85	39.5	21.6735	135	1.7	67.8	121.7	68.3	87.2	99.3	62.1	73.5
M	8.65556	31.5	18.0785	132	3.4	90.4	108.4	95.3	105.9	89.6	65.4	75.7
M	8.26111	30.4	18.848	127	2.2	86.8	80.4	80	113.1	74.7	40.3	82
M	8.23889	34.6	19.8577	132	2.1	99.7	128.2	76.5	112	118.3	50.7	86.9
F	8.28056	29.1	16.4509	133	2	79.4	110	77.5	133.6	96.6	62.4	84.7
F	8.53333	19.9	13.592	121	2.2	51.9	66.7	66.2	80	74	52	61.7
F	8.53333	20.5	13.7732	122	2.6	39.8	37.4	56	87.8	76.9	46.7	69.1
F	8.58056	29.2	16.7585	132	1.5	49.2	52.8	69.9	78.5	55.1	50	68
M	8.85	39.5	21.6735	135	1.7	67.8	121.7	68.3	87.2	99.3	62.1	73.5
F	8.68056	35.8	21.1834	130	2.2	49.7	63.4	71.7	115.4	84.4	57.5	61.1
F	8.59722	36.7	20.4389	134	2.1	97	100.9	92.7	112.6	96.9	45.1	72.7
F	8.23611	47.4	24.5329	139	3.7	38.7	41.7	61	94.1	76.3	55.2	65.8
F	8.77222	22.3	13.6108	128	3	36.2	55.1	46.8	81.9	64.2	62.1	58.4
F	8.01389	28.7	18.0776	126	3.4	57.9	83.9	68.8	99.6	64.2	64.8	56.2
M	8.10833	30.7	18.1657	130	3.2	49.1	54.8	37.6	35.6	34.5	25	36.9
F	8.09722	36.2	20.1604	134	3.1	66.3	99.1	77.4	71	74.4	51.7	63
M	8.48889	24.5	17.0139	120	3.1	86.5	109.4	82.4	94.6	63.8	55.5	51.9
M	8.62778	22.1	16.1443	117	3.2	60.5	120	85.6	83.7	77.1	51.2	50.9
M	8.65556	31.5	18.0785	132	3.4	90.4	108.4	95.3	105.9	89.6	65.4	75.7
M	9.20278	31	19.5263	126	2.4	56.5	76.9	59.5	57.4	62.6	40.9	66.4
M	9.03333	46.9	24.6272	138	1	124	148.8	159.976	167.233	125.667	85.4	54.9667
F	9.15833	40.5	19.2628	145	1	78.963	94.7556	116.048	120.733	105.3	63.9333	70.1
F	9.31389	40	19.5609	143	2	116.185	139.422	123.619	73.5333	89.2	64.8	82.2333
M	9.35833	52.9	26.9898	140	1	120.352	144.422	133.238	97	89.9	70.6	107.633
M	9.37222	37	17.5981	145	4	99.4	123.5	128.3	120.9	100.9	69.7	89.6
F	9.39167	77.3	39.4388	140	2	105.315	126.378	105.143	131.333	123.5	75.7667	91.9333
F	9.41667	36.7	17.2171	146	2	113.019	135.622	123.19	92.0667	110.2	76.3	68.7
F	9.50278	34	16.3966	144	4	104.6	112.6	120.7	100.4	87.3	78.3	100.1
F	9.51111	37	19.4287	138	2	89.4	120.3	98.6	102.5	94.7	80.7	99.2
M	9.60278	52	19.1001	165	3	42.8519	51.4222	146.69	233.4	197.233	79.6	59.8333
F	9.65278	34	17.3469	140	3	98.4	106.8	89.2	98.4	83.6	80.1	93.2
F	9.65278	34	16.6267	143	3	71.1	99.3	98.8	101.3	89.5	86.4	102.9
M	9.83889	34.1	15.3597	149	5	100.426	120.511	132.167	161.767	117.433	84.2	108.9
M	9.86667	34	18.6557	135	2	85.0185	102.022	107.5	154.567	105.467	78.2	77.2667
F	9.875	43.8	20.8323	145	4	76.2222	91.4667	123.714	107.6	101.767	86.9667	84.3333
M	9.33611	65.3	32.3844	142	3.1	51.4	36.8	72.3	74.7	76	54.8	71
F	9.35833	46.3	23.9636	139	3.3	83	45.7	83.4	80	95	70.1	83
M	9.38611	43.9	21.468	143	2.4	143.2	127.5	89.9	173.7	141.4	84.1	118.4
M	9.25556	31.3	16.6764	137	2.2	28.9	64	73.5	69.2	92.1	53.4	92.6
M	9.20278	31	19.5263	126	2.4	56.5	46.2	59.5	57.4	62.6	40.9	66.4
F	9.15556	38	18.5828	143	2.7	67.7	65.1	98.7	95.1	102.7	69.3	109.3
F	9.60556	39.4	18.7396	145	2.3	61.8	73.2	72.9	73.6	83	53.5	86.8
F	9.93611	61.7	28.9454	146	2.8	30.9	47.1	63.4	73.8	53.1	53.1	97
F	9.35278	35.5	18.3738	139	2.8	38.4	50.8	45.2	48.2	113.7	46.3	63.6
F	9.75278	51.5	24.4946	145	2.6	48.9	36.8	63	103.6	101.8	79.8	89
F	9.44722	39.8	21.2052	137	2.5	46.2	57.1	75.5	73.9	100.2	39.2	89.1
M	9.93889	52.2	24.4886	146	1.8	108.7	119.8	116.4	64.8	151	98.2	123.5
M	9.84722	55.5	30.4527	135	2.3	108.7	125.4	93.5	113.8	102	80	117.8
M	9.2	27.5	16.7847	128	2.2	53.9	94.9	75.4	111.9	109.2	50.6	81.9
F	8.97222	45.7	23.3163	140	3.2	83.8	166.2	77.7	106.3	143.2	62.1	102.9
M	9.19722	50.6	25.0942	142	3.7	31.4	41.4	67.6	86.2	77	52.1	86.2
F	9.63889	60.1	25.0156	155	3	122.5	147.8	106.5	110.8	126.7	81.7	117.2
F	9.98611	42.1	19.2202	148	1	85.6	137.033	172.7	101.3	148.1	72.7333	67.5667
F	9.99167	46.4	25.4595	135	2	96.6667	151.7	159.8	206.8	110	67.1	56.4667
M	10.05	38	19.6677	139	2	212.633	210.267	230.433	219.967	287.333	64.9	53.2333
F	10.1139	34	19.5133	132	3	108.1	195.167	181.5	120.233	121.933	62.2333	50.2667
M	10.1333	44	24.1427	135	1	112.767	163.367	159	171.7	108.533	61.3	51.9
F	10.175	28.8	14.6939	140	3	102.367	124.967	138.033	129.767	107.833	58.9	63
F	10.175	31	18.3432	130	3	85.4	114.233	104.167	97	70.9333	53.7333	41.8
F	10.2472	51.4	24.7878	144	3	86.7	202.533	162.733	171.7	73.8667	74.4333	89.8
M	10.3861	49	18.4425	163	3	137.237	215.2	210.467	215.533	164.567	59.9	50.1333
F	10.45	48.9	22.6295	147	5	91.3667	197.233	178.067	111.233	99.3	68.3333	75.5667
M	10.4639	41	20.3333	142	3	95.3333	170.333	160.433	170.3	123.967	94.8	116.267
M	10.5	53.2	21.8606	156	3	210.733	210.833	173.033	118.4	146.967	84.6667	104.133
F	10.6028	35	20.7101	130	3	99.8	116.9	173.733	67.7667	67.1333	69.5667	65.1667
M	10.6833	33.2	17.1834	139	3	131.7	150.433	185.367	133.467	115.167	70.9333	59.6667
M	10.7694	30.5	15.7859	139	4	110.3	130.9	155.7	145.9	98.2	58.9	67.1
M	10.0556	30.3	16.1436	137	3	77.4	108.7	79.2	113.6	99.6	69.8	102.5
M	10.2583	43.4	22.4626	139	3.3	103.7	120.1	91.8	117.7	112.3	57	95.7
M	10.9417	54.2	26.1381	144	3.2	86.9	117.6	99.2	99.2	137.9	64.3	131.6
M	10.625	52.6	21.8939	155	3	64.3	57.1	87.1	83.7	59.2	101.2	114.1
F	10.1556	61.9	26.7919	152	2	156	153.1	87	130.2	114.6	70	122
F	10.6917	71.8	31.9111	150	3.4	85	73.3	87.4	103.3	187.4	87.4	95.3
F	10.3	42.7	20.8812	143	2.7	100.7	150.2	77.6	137	113.3	52.1	76.1
F	10.5833	48.6	21.6	150	2	114	114.5	107.2	119.4	98	65.9	68.8
F	10.8972	38.4	17.531	148	2	77	102.8	105.6	104.8	93.5	78.6	105.6
M	10.4861	35.7	17.9568	141	3.2	101.3	76.1	78.7	73.1	125.1	56.4	101.4
M	10.2056	32.6	18.4295	133	2.8	81	152.3	85.4	96.2	95.7	69.5	92.6
M	10.2333	35.4	19.4239	135	3.1	59.5	81.2	70.8	67.4	71.9	49.1	98.6
M	10.6417	47	22.0492	146	2.8	125.2	130	66.7	89.3	86	66.9	125.8
F	10.0028	31.2	17.3758	134	2.5	60.1	89.5	69.1	97.9	85.5	62.4	91
F	10.3028	33.7	16.713	142	2.4	96.5	113.3	95.8	108	118.2	68.6	83.3
M	10.3583	37.2	17.6932	145	2.7	34.4	57.8	64.4	111.4	103.3	50.2	63.7
M	10.8389	38.8	18.7114	144	2.4	95.1	130.6	108.5	110.5	103.4	76.4	98.3
F	10.7889	42.7	18.9778	150	2.8	97.1	122.8	87.7	111.3	127.4	63.3	97
M	10.0778	51.9	23.6943	148	3.1	68	70.1	105.4	74.5	130	38.4	95.5
M	10.0583	65.5	35.4131	136	2.8	104.5	142.1	93.3	163.5	114.9	82.3	87.8
M	10.4194	36.8	15.928	152	2.8	132.4	168.3	112.4	117.1	138.2	81.9	119.1
F	11.2417	36.7	17.2171	146	3	81.7	109.4	118.567	100.467	79.4	85.3333	84.2667
F	11.475	33.1	18.4339	134	4	136.833	211	130.667	144.833	110.6	115.5	136.1
F	11.5917	32	14.8086	147	1	90.5333	120.9	91.1667	90.2667	90.3667	84	43.8
F	11.5972	65	29.6749	148	2	112.4	139.4	123.5	131.6	109.3	99.4	129.1
F	11.5972	31	20.8277	122	3	122.8	176.4	110.5	115.8	120.7	103.5	124.6
M	11.6139	56	23.9224	153	1	132.067	187.533	217.367	314.6	188.033	117.3	142.7
M	11.6583	45.3	20.1333	150	1	126.733	186.467	218.833	226.633	150.367	113.7	143.567
F	11.6806	48.5	20.992	152	3	193.733	209.8	166.733	115.033	157.767	102.833	133.067
M	11.8139	54.7	24.9726	148	3	125.167	157.333	127.733	179.967	140.4	115.867	130.4
F	11.8583	48	23.473	143	1	138.7	167.567	145.267	110.6	130.7	111.567	104.267
M	11.8583	66	31.3912	145	3	147.6	170.4	130.633	124.933	135.233	81.7	102.667
F	11.8861	61	25.0657	156	3	102.233	147	150.667	128.2	134.067	89.1667	87.2
F	11.9194	62	26.4855	153	4	201.533	238.1	197.667	282.433	195.533	122.533	138.7
F	11.9194	55.6	24.7111	150	3	170.3	151.5	145.433	141.467	124.233	107.967	107.433
M	11.9472	30.4	15.5102	140	4	155.8	181.1	140.5	165.2	145.8	101.3	138.2
M	11.3806	53.5	25.4459	145	3.1	106.3	145.3	99.2	128.6	97.1	60.9	160.4
M	11.5361	50.6	18.8132	164	3	141.6	156.8	87.3	133.1	167.6	69.6	111.3
M	11.4111	50.4	21.2515	154	3.3	136.8	205.3	146.5	193.2	134.8	96.1	141.7
M	11.2139	48.7	23.4857	144	3.6	101.6	82.7	63.7	88.1	113.8	74.5	124.2
F	11.4306	53.2	21.0435	159	3.6	119.9	153.9	105.4	133.3	134.6	69.9	94.4
F	11.1861	46.4	22.3765	144	3.1	70.9	58.8	87.4	90.9	86	65.2	104.9
F	11.8333	52.8	23.7827	149	3	160.3	153.8	86.1	110.9	132.4	81.5	113.4
F	11.575	46.4	20.0831	152	2.7	108.6	164.5	119.7	136.1	128.8	83.4	123.9
M	11.6222	55.3	25.2465	148	2.2	83.5	126.8	84	130	155.1	70.6	100.8
F	11.2917	54.7	25.6615	146	3.1	142.1	201.3	94.9	183.2	178.3	79.9	135.7
F	11.2417	51.4	21.6731	154	3	106.5	175	74.2	123.8	104.6	83.8	108.3
F	11.3611	44.1	17.4439	159	2.6	126.1	137.9	89.5	167.5	147	70.9	113.7
F	11.5139	57.6	22.7839	159	3.1	125.8	121.6	101.2	165.7	136.6	83.7	121.2
F	11.1	43.5	18.5826	153	2.7	108.4	173.4	137.4	113.5	165.3	87.8	126.6
F	11.0944	39.8	17.4554	151	2.7	111.8	157.8	116.6	88.1	103.3	92.2	64.3
F	11.0694	44.9	18.2157	157	2.5	105.3	153.8	90.3	103.6	113.6	71.4	109.8
M	11.5639	37.1	17.8916	144	3	119	233.7	203.9	166.9	160.6	98.6	137.4
M	11.6944	31.1	16.8144	136	2.8	108.7	157.8	127.8	197.6	138.5	88.9	98.6
M	11.9861	57.4	23.2869	157	1	99.7333	119.7	153.167	122.433	148.167	137.633	170.367
M	12.0778	67	27.8876	155	1	109.367	120.1	62.9667	134.767	107.3	104.333	127.1
F	12.1083	43,5	19.8594	148	3	112.533	146.567	105.467	129.3	89.8667	82.5333	108.533
M	12.125	39.5	14.867	163	2	168.133	133.267	164.1	166.767	121.267	112	141
M	12.1444	65	26.3702	157	4	173.9	201.833	182.367	163.2	146.5	98.4333	114.7
F	12.1583	44	15.2249	170	1	142.633	119.767	138.433	85.3333	156.733	94	128.8
F	12.2472	42	17.2584	156	2	72.2333	75.2667	128.467	148.933	138.2	138.467	110.6
F	12.3111	43	17.898	155	3	130.167	124.633	121.7	65	122.067	122.233	121.5
F	12.3889	41	19.5006	145	2	134.667	121.5	126.4	70.2333	124.633	117.533	131.85
M	12.625	62.4	21.5917	170	4	155.967	148.567	149.933	171.167	130.533	104.033	195.5
F	12.7278	50	22.2222	150	2	129.033	103.567	134.7	96.6333	160.6	89.0333	129.95
M	12.7528	54.3	19.2389	168	1	128.667	180.367	223.167	173.9	133.467	134.967	119.6
M	12.85	60	22.0386	165	4	142.5	169.4	146.767	168.1	134.067	121.733	118.2
F	12.9389	48	19.9792	155	3	132.567	120.367	133.767	92.1333	144.2	121.1	123.1
F	12.2278	38.9	15.1953	160	2.8	72.9	93.6	134.9	114.5	121.6	174.7	101.1
F	12.8972	85	31.9922	163	1.5	93.4	129.7	92.4	174.4	172.4	81.4	114.8
F	12.6444	40.9	16.593	157	2.6	83.2	133	104.4	158.8	152	72.4	83.5
F	12.5194	51.2	23.062	149	1.8	109.6	116.1	91.8	141.8	178	85.5	82.7
M	12.7722	48.4	19.6357	157	2.4	170.1	94.7	139.7	139.5	153.5	135.1	173.1
M	12.6694	29.8	14.9892	141	3.4	167.4	74.5	90	113.9	104.6	109.2	110.9
M	12.2722	56.7	22.7127	158	4	284.3	173.2	135.4	201.3	201.3	103.8	136.7
F	12.7167	48.4	19.3879	158	2.2	225.3	178.1	155.4	173.5	178.1	116.9	148.2
M	12.5917	59.7	22.1966	164	2.4	121.8	146.3	117.5	122.8	120.5	90.2	135.7
F	12.3639	38.1	18.6317	143	3	166.2	161.2	99.7	144.6	102.1	82.2	113.9
F	12.2056	46.6	20.7111	150	2.2	182.7	99.7	135.6	98.7	115.8	98.7	116.6
F	12.1778	35.6	16.9322	145	2.4	71.7	93.3	85.5	117.4	116.2	65.9	95.5
F	12.05	69.8	28.6818	156	2.4	142.8	120.8	84.9	101.8	119.7	69.1	100.6
M	12.4528	38.7	18.1554	146	2	189.4	104.3	162.4	215.3	149.5	106.4	110.4
M	12.4833	52.7	23.4222	150	1.7	220.2	140.7	168.1	95.2	120.2	81.2	76.2
M	12.8111	35.2	17.9592	140	2.1	165.3	82.3	163.7	112.7	119.7	92.9	91.6
M	13.0556	57	22.8329	158	1	140.367	170.767	144.6	173.133	135.533	113.567	119.167
F	13.075	48	17.2111	167	1	140.733	230.567	197.333	193.5	212.833	137.133	186.2
F	13.0778	53,4	22.2268	155	2	99.2667	94.6	135.067	47.9333	97.6667	106.433	95.4
F	13.0806	62.1	24.5639	159	1	146.867	156.433	127.6	165.333	133.8	116.367	123.567
M	13.2722	58.2	22.7344	160	1	180.8	181.467	178.067	180.767	170.967	119.7	129.35
F	13.3361	53	19.4674	165	2	136.433	181.667	128.9	151.367	137.667	117.267	119.067
F	13.3417	56	20.8209	164	2	160.433	96.8333	138.6	168.933	125.067	123.2	144.9
F	13.3417	61	22.4059	165	2	152.6	153.433	170.167	124.067	158.333	105.533	79.7667
M	13.3528	51.2	17.9265	169	3	96.7	120.967	167.467	191.633	169.267	153.667	189.15
M	13.425	51.2	20.2524	159	5	167	177.033	129.433	162.867	118.633	141.8	150.9
M	13.4444	53.8	20.4999	162	5	221.767	227.233	169.267	194.3	155.4	162.267	205.467
F	13.4833	50.8	20.0941	159	4	111.767	137.133	137.733	89.9333	132.733	96.5667	86.8333
M	13.4917	56	21.6041	161	2	152.033	152.067	140.467	168	137.167	123.8	125.267
F	13.4972	58	24.1415	155	3	142.8	169.233	135.167	169.1	140.333	125.6	113.233
M	13.6444	55.3	19.8286	167	3	118.267	184.833	248.267	203.533	110.3	78.7667	106.967
F	13.7167	55.4	19.8645	167	2	144.733	151.467	129.733	163.767	132.867	119.5	123.767
F	13.7694	64,8	26.2891	157	2	173.667	159.8	137.667	141.633	168.533	62.9	187.133
M	13.8778	57.1	22.8729	158	1	140.567	152.067	122.267	156.467	131.267	111.2	115.267
M	13.5139	50.8	19.598	161	2.75	112.9	165.7	141.7	273.2	152.2	110.2	158.6
M	13.3028	48.1	18.5564	161	3.5	130.2	89.4	160.7	129.9	137.1	70.8	121.7
M	13.7167	67.8	21.8879	176	4.1	171.9	134.9	169.9	139.2	157.9	91.1	201.1
M	13.3278	52.7	19.3572	165	3.25	180.5	153	146.6	208.8	147	106	158.8
F	13.7444	49.9	19.0139	162	2.37	131.4	186.8	118.8	276.8	142.1	121.2	157.5
F	13.65	45.9	17.9297	160	3.25	180	171.8	169.9	219.8	126.2	112.5	136.5
F	13.225	63.6	23.9377	163	3	133.4	160.2	159.9	268.1	134.2	81.5	166.7
F	13.5583	56.6	20.7897	165	1.87	154.6	160.6	183.1	124.7	87.2	97.8	113.9
F	13.3694	68.9	24.4118	168	2.87	146.2	171.2	161.6	199.2	180.8	84.8	134.7
F	13.9028	69	26.2917	162	3.5	172.9	88.8	133.8	160.2	159.8	91	117.1
F	13.7583	50.6	19.2806	162	2.37	107.3	117.3	112.7	127.2	130.2	87.9	112.4
M	13.5389	56	18.9292	172	2.75	201.8	208.9	114.7	151.6	108.2	90.5	132.6
M	13.5361	64	23.7954	164	3.25	129.3	120.8	139.8	216.6	260.6	88.6	135
M	13.8389	54.4	21.5181	159	2.62	81.8	124	118.9	216.4	200.6	98.4	228.8
M	13.7333	73.2	27.2159	164	2.5	120.2	134.1	99.3	109.5	155.2	72.4	100.1
M	14.0139	61.7	21.8608	168	1	194.667	229.667	243.1	189.4	143.867	110.3	107.667
M	14.0333	45	15.7558	169	3	162	149.3	159.633	141.933	112.433	133.667	159.45
M	14.0389	55.3	20.8137	163	5	149.533	191.9	176.467	214.6	171.633	147.6	158.6
M	14.1417	61.2	21.6837	168	5	135.533	167.2	139.333	175.167	130.533	120.1	119.067
M	14.3722	57.1	22.5861	159	2	155.6	257.833	173.7	173.8	181	132.333	167.25
F	14.3861	57.1	22.3047	160	1	139.767	195.733	155.5	130.233	93.4	101.5	103.933
M	14.4028	63,7	20.3326	177	5	260.2	222.933	243.1	253.367	154.9	176.533	184.667
M	14.4528	49,9	18.3287	165	2	209.033	223.367	234.467	227.033	115.967	162.767	195.233
M	14.4583	104	32.8241	178	1	180.2	285.967	225.933	211.367	189.3	167.233	177.967
F	14.5556	59	23.0469	160	3	122.2	225.6	226.533	237.4	149.833	163.633	201.833
M	14.5722	58,6	20.5175	169	4	260.033	225.367	280.333	218.7	259.667	186.667	187.5
M	14.5861	48.9	16.7231	171	3	117.133	178.033	236.7	179.8	180.133	127.833	150.5
M	14.7444	63.2	21.6135	171	1	248.667	215.933	369.8	279.567	275.833	200.033	155.867
M	14.7778	72,9	26.1393	167	3	246.267	239.267	231.933	197.3	167.633	176.933	174.633
M	14.8	67	27.1816	157	3	184.933	170.9	138.367	165.6	124.433	151.367	145.467
F	14.8528	76	29.3199	161	5	165.533	163.5	234.067	124.5	201.5	179.367	243.6
F	14.8833	63,9	28.0251	151	3	159.467	169.7	148.333	187.2	136.933	91.4	88.4333
F	14.8694	70,8	30.2448	153	4	185.067	191.6	158.3	174.233	93.8333	74.5	89.4667
F	14.9306	54,6	22.7263	155	1	105.533	114.967	144.433	125.9	117.1	72	104.133
F	14.8194	42.5	17.9204	154	1	174.567	173.5	176.633	165.2	120.167	133.467	182.3
F	14.0972	59.5	23.2422	160	2.6	95.9	132.1	129.1	137.2	151.8	84.7	117
F	14.0972	59.5	23.2422	160	2.2	87.5	97.4	118.6	139.5	140.5	69	85.6
M	14.5111	47.5	17.878	163	2.5	115.6	145.7	109.1	93.2	150.8	79.2	125.9
F	14.6028	53.9	21.3204	159	2.7	80.4	139.5	118	113.1	153.4	75.8	109.3
F	14.1278	59.7	20.9026	169	3.7	156.6	228.1	164	246.7	127.8	107	103
F	14.8056	57.8	21.7547	163	2.5	112.6	100.8	125.9	190.6	72.6	75.7	95.3
M	14.5	67.2	24.6832	165	2.2	173	239.4	151.8	146.5	188	75.5	165.8
M	14.5167	75.1	27.5849	165	3.6	200.5	230.7	206.7	192.6	217.1	202.1	240.6
F	14.3556	61.6	20.1143	175	2.3	94	67.4	95.8	122.2	153.9	65.1	125.7
M	14.6	58	18.3058	178	3.3	155.9	184.5	127.9	132.8	198	38.9	151.2
M	14.5833	60.3	21.6214	167	3.5	178.5	151	117.2	126.6	115.2	108.7	161.8
M	14.0139	80.7	28.2553	169	2.37	197.9	156.1	173.9	176.4	203.7	86.6	194.1
M	14.7639	60.5	20.2145	173	2.25	86.6	159	187.7	260.6	223.8	109.8	222.6
M	14.0917	58.4	20.4475	169	2.37	122	118.3	141.6	227.8	170.8	87.2	158.6
F	14.5111	51.6	18.0666	169	3	141.8	211.4	184	208.1	163.3	134.7	125.4
M	15.0667	75,6	26.1592	170	2	237.2	301.633	236.2	256.433	190.267	246.3	163.133
M	15.075	69,2	25.1125	166	2	166.533	188.567	192.033	172.833	122.533	164.5	164.5
M	15.275	58,7	21.3021	166	1	263.767	326.333	197	234.133	185.1	176.2	189.433
F	15.3778	64,2	26.0457	157	1	190.567	159.7	188.133	171.633	108.933	84.6333	159.667
M	15.4333	71,8	25.7449	167	2	146.833	251.1	169.7	177.867	155.733	168.167	166.633
F	15.4389	48	17.2111	167	3	186.167	244.733	181.233	252.267	188.2	160.5	179.267
F	15.4472	40,1	14.7291	165	1	185.2	242.967	210.9	179.533	139.533	100.333	133.5
M	15.4583	72,9	24.3576	173	3	202.167	282	197.033	186.1	270.167	211.033	133.8
F	15.4667	59,8	22.5074	163	3	224.267	252.433	233.4	186.233	159	152.667	122.433
F	15.4944	53,5	23.1562	152	3	164.3	125.733	126.933	103.4	129.533	113	133.367
F	15.5472	56,6	23.2577	156	2	194.167	312.9	184.167	187.367	192.1	124.7	90.9667
M	15.5528	69.3	21.8722	178	3	215.7	330.567	303.033	300.4	275.733	222	211.767
F	15.5639	66,6	25.3772	162	3	126.533	135.333	150.5	100.8	159.867	94.3667	131.967
F	15.5972	61,4	23.1096	163	2	107.5	122.5	148.2	169.633	108.967	82.8667	101.767
M	15.65	68.1	22.7539	173	1	125.933	164.733	130.467	153.267	147.1	145.4	176.3
F	15.6528	53	20.4467	161	3	152.967	197.233	157.1	191.233	137.933	135.967	208.133
F	15.7306	56,1	20.6061	165	1	164.433	207.267	143.067	121.133	173.3	109.633	168.933
F	15.7667	80	27.6817	170	3	157.667	227.933	183.4	139.833	152.167	112.033	80.8
F	15.7917	52.6	20.5469	160	4	183.367	194.4	166.867	180.467	152.567	146.267	162.867
M	15.7944	83,5	28.8927	170	4	185.067	213.2	251.067	186.833	226.7	176.1	113.233
M	15.9056	62,6	20.4408	175	4	121.967	192.533	225.6	153.5	157.367	145	97.9
M	15.8361	71.8	23.7152	174	2.62	212.3	210.1	234.1	211.1	197.4	142.8	232.7
M	15.5556	58.5	19.5463	173	2.5	126.5	152	191.3	225.6	166.2	115.8	169.7
M	15.6028	107.6	33.9604	178	3	154.1	115	110.1	119.7	191.5	104.4	154.8
M	15.6028	115.3	33.6888	185	3	164.7	153.6	226.4	294.4	127	151.1	87
M	15.3083	65.9	22.8028	170	2.87	123.5	168.7	133.3	125.6	171.2	109.3	203.2
M	15.3556	55.8	20.0079	167	2.87	184	247.7	189.7	203.5	260.3	117.7	163.3
F	15.2139	46.9	20.035	153	2	127.4	176.6	119.5	105.2	160.3	77	116.5
M	15.525	54.9	19.222	169	2.7	227.4	273.3	207.2	248.1	245.1	119.3	192.3
M	15.6556	94.4	28.1884	183	1.37	225.4	289.4	190.3	317.3	297.3	128.1	261.2
M	15.7333	61.5	21.5329	169	2.87	203.4	312.2	160.9	228.2	244.2	97.6	170
F	15.2806	51.9	20.0224	161	2.6	120.9	147.7	105.7	89.7	172.1	37.5	114.8
F	15.0306	49	17.1563	169	3	151.8	208.2	164	184.8	167.2	81	180.6
F	15.5083	44.3	18.4391	155	2.9	130.3	209.9	53.7	142.1	155.2	75	157.6
M	15.7056	59	20.1771	171	3.37	187.8	247.6	144.5	165.9	205.1	87.6	187.4
F	15.15	67.7	22.6202	173	3.1	188	110.9	161.2	165.8	147	103.2	168.4
M	15.0778	78.1	27.6715	168	2.9	267.7	182.6	184.2	207.4	194.7	118	170
F	15.0361	59.5	21.8549	165	1.1	81.5	120.1	79.6	94.5	71.1	58.6	121
F	15.0528	52.6	23.6926	149	3	139.9	123	150.8	173.4	190.5	118	110.3
